# Supplementary material for: Structural and biochemical evidence that ATP inhibits the cancer biomarker human aldehyde dehydrogenase 1A3
Source: Commun Biol. 2022 Apr 13;5:354. doi: 10.1038/s42003-022-03311-1 (PMC9007972; doi:10.1038/s42003-022-03311-1)
Supplement: Supplementary file 3 — Supplementary Data 1 [file 42003_2022_3311_MOESM3_ESM.xls]

## Sheet: IC50 with Mg2+
[ATP] mM	% remaining activity
100	0.98
100	0.99
50	2.3
50	2.36
20	4.33
20	1.01
10	7.78
10	7.7
7.5	18.17
7.5	16.81
5	30.68
5	30.79
3	37.86
3	39.68
1	65.7
1	60.09
0.5	77.35
0.5	72.96
0.1	86.58
0.1	84.41
0.05	93.86
0.05	90.04
0.01	106.06
0.01	100.5
0	100
		GraFit 5.0 data analysis output

## Sheet: IC50 without Mg2+
[ATP] mM	% remaining activity
100	0
100	0
7.5	3.75
7.5	4.08
5	6.89
5	11.88
2.5	18.55
2.5	17.09
1	41.38
1	38.51
0.5	50.04
0.5	43.43
0.25	53.7
0.25	54.97
0.1	83.4
0.1	82.93
0.05	95
0.05	95.21
0.01	96.4
0.01	102.6
0	100
		GraFit 5.0 data analysis output

## Sheet: IC50 without Mg2+ (130 uM NAD+)
[ATP] mM	% remaining activity
100	0
100	0
20	1.89
20	2.15
5	13.84
5	13.72
2	21.18
2	21.86
1	46.22
1	40.96
0.5	64.78
0.5	70.2
0.1	99.63
0.1	106.22
0.01	104.8
0.01	101.3
0	100
		GraFit 5.0 data analysis output

## Sheet: Inhibition type
0 mM ATP		2 mM ATP		5 mM ATP		7.5 mM ATP
[NAD+]	U/mg	[NAD+]	U/mg	[NAD+]	U/mg	[NAD+]	U/mg
1000	0.1646	1000	0.0897	1000	0.0415	1000	0.02165
1000	0.1599	1000	0.07989	1000	0.03926	1000	0.02165
1000	0.1637	1000	0.08041	1000	0.04326	1000	0.02165
500	0.1597	500	0.07746	750	0.04241	750	0.0201
500	0.1646	500	0.07283	750	0.03442	750	0.0238
500	0.1688	500	0.08141	750	0.03752	750	0.0163
130	0.1555	130	0.05925	500	0.03404	500	0.0177
130	0.1655	130	0.05634	500	0.03401	500	0.0176
130	0.1792	130	0.05841	500	0.03399	500	0.0175
50	0.1346	50	0.0351	130	0.02801	130	0.009438
50	0.1319	50	0.03164	130	0.02674	130	0.01151
50	0.1363	50	0.03073	130	0.01949	130	0.01034
25	0.0911	25	0.02494	50	0.01567	50	0.007487
25	0.0741	25	0.02296	50	0.01547	50	0.006259
25	0.0806	25	0.02282	50	0.01683	50	0.005546
10	0.0453	10	0.01322	25	0.001166
10	0.0441	10	0.01415	25	0.001398
10	0.0443	10	0.01349	25	0.001154
5	0.0224	5	0.00892
5	0.0222	5	0.00837
5	0.0213	5	0.00799
